# Supplementary material for: Pan-cancer characterization of m6A-mediated regulation of T cell exhaustion dynamics and clinical relevancies in human cancers
Source: Mol Ther Nucleic Acids. 2025 Jan 25;36(1):102465. doi: 10.1016/j.omtn.2025.102465 (PMC11847731; doi:10.1016/j.omtn.2025.102465)
Supplement: Data S1. Tables S1–S3 [file mmc2.xlsx]

## Sheet: Table S1
Supplementary Table 1. List of 518 T-cell exhaustion related genes and 31 m6A regulators.
Type	Regulator	ENSEMBL	Function
Eraser	FTO	ENSG00000140718	Removes m6A modification (PubMed:29842885); Affects mRNA expression and stability (PubMed:30197295).
	ALKBH5	ENSG00000091542	Removes m6A modification (PubMed:28344040); Affects mRNA processing and export (PubMed:23177736).
Writer	METTL3	ENSG00000165819	Catalyzes m6A modification (PubMed:27373337, 28099411); As a catalytic core in the heterodimer formed with METTL14, the METTL3-METTL14 heterodimer forms a N6-methyltransferase complex that methylates adenosine residues at the N(6) position of some RNAs and regulates various processes (PubMed:22575960, 24284625, 25719671, 25799998, 26321680, 26593424, 27627798, 27373337, 27281194, 28297716, 304283…
	METTL14	ENSG00000145388	Helps METTL3 to recognize the subtract (PubMed:27373337, 28099411); As a RNA-binding scaffold in the heterodimer formed with METTL3, the METTL3-METTL14 heterodimer forms a N6-methyltransferase complex that methylates adenosine residues at the N(6) position of some RNAs and regulates various processes (PubMed:22575960, 24284625, 25719671, 25799998, 26321680, 26593424, 27627798, 27373337, 27281194,…
	METTL16	ENSG00000127804	Catalyzes m6A modification (PubMed:29051200); Promoting the translation of mRNA transcripts (PubMed:35145225).
	METTL5	ENSG00000138382	Regulate the positive translation and rRNA methylation (PubMed:36266443).
	WTAP	ENSG00000146457	Associated component of the WMM complex, a complex that mediates N6-methyladenosine (m6A) methylation of RNAs, a modification that plays a role in the efficiency of mRNA splicing and RNA processing (PubMed:29507755); Contributes to the localization of METTL3-METTL14 heterodimer to the nuclear speckle (PubMed:24407421); Required for accumulation of METTL3 and METTL14 to nuclear speckle (PubMed:243…
	VIRMA（KIAA1429）	ENSG00000164944	Recruits the m6A complex to the special RNA site and interacts with polyadenylation cleavage factors CPSF5 and CPSF6 (PubMed:29507755); Associated component of the WMM complex, a complex that mediates N6-methyladenosine (m6A) methylation of RNAs, a modification that plays a role in the efficiency of mRNA splicing and RNA processing (PubMed:24981863, 29507755); Acts as a key regulator of m6A methy…
	RBM15	ENSG00000162775	Binds the m6A complex and recruit it to special RNA site (PubMed:24981863, 27602518); Associated component of the WMM complex, a complex that mediates N6-methyladenosine (m6A) methylation of RNAs, a modification that plays a role in the efficiency of mRNA splicing and RNA processing (By similarity)Plays a key role in m6A methylation, possibly by binding target RNAs and recruiting the WMM complex …
	RBM15B	ENSG00000259956	Associated component of the WMM complex, a complex that mediates N6-methyladenosine (m6A) methylation of RNAs, a modification that plays a role in the efficiency of mRNA splicing and RNA processing (PubMed:27602518); Plays a key role in m6A methylation, possibly by binding target RNAs and recruiting the WMM complex (PubMed:27602518). Functions in the regulation of alternative or illicit splicing,…
	ZC3H13	ENSG00000123200	Bridges WTAP to the mRNA-binding factor Nito (PubMed:29535189); Associated component of the WMM complex, a complex that mediates N6-methyladenosine (m6A) methylation of RNAs, a modification that plays a role in the efficiency of mRNA splicing and RNA processing (PubMed:29507755); Acts as a key regulator of m6A methylation by promoting m6A methylation of mRNAs at the 3'-UTR (By similarity). In the…
	ZCCHC4	ENSG00000168228	rRNA N6-methyltransferase that specifically methylates the adenine in position 4220 of 28S rRNA (PubMed:30531910, 31328227, 31799605, 31695039); N6-methylation of adenine(4220) in 28S rRNA is required for translation (PubMed:30531910, 31799605).
	CBLL1（HAKAI）	ENSG00000105879	Associated component of the WMM complex, a complex that mediates N6-methyladenosine (m6A) methylation of RNAs, a modification that plays a role in the efficiency of mRNA splicing and RNA processing (PubMed:29507755).
Reader	YTHDF1	ENSG00000149658	Enhances mRNA translation (PubMed:26046440); Specifically recognizes and binds N6-methyladenosine (m6A)-containing mRNAs, and regulates their stability (PubMed:24284625, 32492408, 26318451); Acts as a regulator of mRNA stability by promoting degradation of m6A-containing mRNAs via interaction with the CCR4-NOT complex (PubMed:32492408); The YTHDF paralogs (YTHDF1, YTHDF2 and YTHDF3) shares m6A-co…
	YTHDF2	ENSG00000198492	Promotes mRNA degradation (PubMed:27558897, 24284625); Specifically recognizes and binds N6-methyladenosine (m6A)-containing RNAs, and regulates their stability (PubMed:24284625, 26046440, 26318451, 32492408); Acts as a regulator of mRNA stability by promoting degradation of m6A-containing mRNAs via interaction with the CCR4-NOT and ribonuclease P/MRP complexes, depending on the context (PubMed:2…
	YTHDF3	ENSG00000185728	Enhances translation and degradation by interacting with YTHDF1 and YTHDF2 (PubMed:28106072, 28106076) Specifically recognizes and binds N6-methyladenosine (m6A)-containing RNAs, and regulates their stability (PubMed:28106072, 28106076, 28281539, 32492408); Acts as a regulator of mRNA stability by promoting degradation of m6A-containing mRNAs via interaction with the CCR4-NOT complex or PAN3 (Pub…
	YTHDC1	ENSG00000083896	Contributes to RNA splicing and export (PubMed:28984244, 29799838); Regulator of alternative splicing that specifically recognizes and binds N6-methyladenosine (m6A)-containing RNAs (PubMed:25242552, 26318451, 26876937, 28984244); Acts as a key regulator of exon-inclusion or exon-skipping during alternative splicing via interaction with mRNA splicing factors SRSF3 and SRSF10 (PubMed:26876937); Re…
	YTHDC2	ENSG00000047188	Enhances the translation of target RNA and reduces the abundance of target RNA (PubMed:28809393);
	HNRNPA2B1	ENSG00000122566	Binding to m6A-containing pri-miRNAs promotes pri-miRNA processing by enhancing binding of DGCR8 to pri-miRNA transcripts (PubMed:26321680); Involved in miRNA sorting into exosomes following sumoylation, possibly by binding (m6A)-containing pre-miRNAs (PubMed:24356509); Acts as a regulator of efficiency of mRNA splicing, possibly by binding to m6A-containing pre-mRNAs (PubMed:26321680).
	HNRNPC	ENSG00000092199	Mediates mRNA splicing (PubMed:25719671); Interacts with poly-U tracts in the 3'-UTR or 5'-UTR of mRNA and modulates the stability and the level of translation of bound mRNA molecules (PubMed:12509468, 16010978, 7567451, 8264621).
	FMR1（FMRP）	ENSG00000102081	Multifunctional polyribosome-associated RNA-binding protein that plays a central role in neuronal development and synaptic plasticity through the regulation of alternative mRNA splicing, mRNA stability, mRNA dendritic transport and postsynaptic local protein synthesis of a subset of mRNAs (PubMed:16631377, 18653529, 19166269, 23235829, 25464849); Plays a role in the alternative splicing of its ow…
	EIF3A(EIF3)	ENSG00000107581	Enhances mRNA translation (PubMed:26593424).
	IGF2BP1	ENSG00000159217	Enhances mRNA stability and storage (PubMed:29476152).
	IGF2BP2	ENSG00000073792	Enhances mRNA stability and storage (PubMed:29476152).
	IGF2BP3	ENSG00000136231	Enhances mRNA stability and storage (PubMed:29476152).
	ELAVL1	ENSG00000066044	Binds to the 3'-UTR region of mRNAs and increases their stability and translation (PubMed:14517288, 18285462, 31358969, 17967866, 12821781, 18641687).
	G3BP1	ENSG00000145907	As a protein that is repelled by m6A and positively regulates mRNA stability in an m6A-regulated manner (PubMed:28869609).
	G3BP2	ENSG00000138757	plays a role in mRNA translational control and RNA stabilization(PubMed:28096337, 34782720, 36336216)
	PRRC2A	ENSG00000204469	May play a role in the regulation of pre-mRNA splicing (UniProtKB/Swiss-Prot Summary); Stabilizes Olig2 mRNA through binding to a consensus GGACU motif in the Olig2 CDS (coding sequence) in an m6A-dependent manner (PubMed:30514900);
	RBMX（HNRNPG）	ENSG00000147274	As an RNA- binding protein involved in splicing (PubMed:28334903, 31445886);
	LRPPRC	ENSG00000138095	Bind to RNA and regulate transcription, RNA processing, splicing, stability, editing, and translation (PubMed:22583633, 25882680); Involved in the maturation and export of nuclear mRNA(PubMed:11585913, 15081402)
T-cell exhaustion related genes
FGR
CFH
LAP3
CFLAR
CD38
PHTF2
CD79B
PLAUR
TYROBP
MVP
BID
CD74
RNH1
BIRC3
RRAGD
VIM
FAS
CD44
SLAMF7
PRKCH
IFNGR1
TNFRSF1B
IKZF2
MAP2K3
CAPG
LCP2
TNFRSF9
EIF2AK2
TRAF1
PRDM1
PARP12
MXD1
SLC2A3
OGFR
CASP8
HIPK2
MTHFD2
ISOC1
PFKP
KLF6
PLPP1
IFI35
BCL3
RORA
TGFBR3
ATP2B1
TFRC
TBX21
ENO1
SRI
FOSL2
NFKB2
IL4R
CST7
TCF7
ITGAE
ABCB1
B4GALT1
PPP1R15A
BAX
LAG3
ICAM1
FLT3LG
ITGA6
PSME1
RNF31
CAPN3
CDC6
JAK2
GADD45B
XBP1
IL2RB
GZMB
COCH
PSMA3
HIF1A
APEX1
NFKBIA
PSME2
CD40
CTSZ
SAMHD1
JAG1
AHCY
TSC22D1
NUP93
NFAT5
FAH
RIPK2
NDRG1
IL7
RELB
ERCC2
CCNE1
SLC1A5
NKG7
NAMPT
NOD1
AHR
PSMA2
TRIM14
NCS1
DDX58
MAP3K8
ENO3
SYNGR2
LGALS3BP
DHX58
SLC16A6
NFKB1
AREG
B3GAT1
EHD1
DCPS
ST3GAL4
CCND1
PANX1
IL10RA
BIRC2
CD81
CD69
BIN2
IL23A
CDKN1B
OAS3
OAS2
IFNG
GAPDH
NOP2
PTPN6
STK38
SOD2
CD83
BACH2
E2F3
CCND3
SLC29A1
ST8SIA4
NR3C1
BCL6
CD86
FAM162A
PFKFB4
UMPS
CISH
FOXP1
IFIH1
STAT1
GNLY
ST3GAL5
IL18R1
ID2
ODC1
PLEK
NFE2L2
RNF19B
C1orf21
GADD45A
CD48
SDHB
SLC2A1
IRF6
PLAGL1
TNFAIP3
SGK1
VAMP8
CCND2
KLF9
TGFB3
IFIT3
IFIT2
DUSP1
CD274
EGR1
SOCS2
DUSP4
TRIM25
CCRL2
TNFSF10
PIK3CA
CXCR4
CD244
ARL4A
GLIPR2
RECK
EGR2
P4HA1
NR4A1
IKZF4
NMI
BATF3
GPR83
SDC4
NCOA3
ZNFX1
ZBP1
SERPINB6
CDKN1A
AHNAK
MT2A
GPR18
IRF1
PTGER2
TNFSF9
TRIP10
FOSB
RBCK1
PSMB2
PDCD2L
CCR7
STAT5A
KLF2
FGL2
ZFP36
IRF5
TWSG1
EGLN3
CDKN1C
LDLR
BST2
SNX9
HELZ2
GFPT2
NINJ1
GCH1
TRIM21
PTPRE
KDM6B
XAF1
SYT11
ALOX5AP
EPSTI1
BTG1
SWAP70
VHL
BHLHE40
RSAD2
CMPK2
LDHA
IL6ST
IL2RA
IL15RA
KLRD1
ADAM19
HAVCR2
OASL
P2RX4
TRAFD1
SNX14
NT5E
EGLN1
SP110
CKAP4
DRAM1
RTP4
TANK
TOR1B
MYC
PIM1
CMTR1
IRF4
TUBB2A
RIPK1
IER3
FGFBP2
IL18BP
DDX60
SORL1
CASP1
IFI44L
IFI44
PNPT1
DUSP5
STAT4
ITGAV
SPPL2A
HERC6
SLC39A8
GABARAPL1
ETFBKMT
KLRG1
PHLDA1
ITGB7
GPR65
WARS1
LYSMD2
BCL2A1
IGF1R
PML
FURIN
NLRC5
IRF8
PTRH2
TP53
SECTM1
IFITM3
COL6A1
EMP3
EFHD2
C1orf162
UCK2
XCL1
POU2F1
MCL1
ARNT
RHOB
GALM
ACKR3
LRIG1
NFKBIZ
PLAC8
MARCHF1
GZMA
TNFAIP8
TNIP1
NFKBIE
PNRC1
PLIN2
GSTO1
ALDOA
KLRF1
ARID5B
EEF1AKMT1
LATS2
FOXO1
CCL28
RABGAP1L
DAB2
NR4A2
BTG3
XPC
KLF10
TTC39B
SLC25A28
FAM126B
BATF
TIAM1
UBE2L6
ETS2
MX1
DUSP2
AUTS2
B4GALT5
CDC42SE2
RAPGEF6
IFNAR2
IFNGR2
RCAN1
BTG2
HK2
C1R
ACE
SPON2
ITGB2
SLC2A6
ADAR
IER2
LY6E
SQSTM1
DHRS3
DNAJB4
GBP4
VCAM1
SLAMF6
IER5
MAPKAPK2
REL
PDLIM5
EIF4E3
EOMES
CTLA4
ICOS
TIPARP
CCNL1
ZC3H12A
IL15
F2RL2
F2RL1
CASP3
SAMD3
NFIL3
CASP7
IFI27
SERPINB8
B2M
SMAD3
GPX4
CD300A
IRF2
CX3CR1
TAP1
RHOH
STAT3
IL7R
IL12A
TNIP2
VAMP5
EFNA1
GPR183
ALCAM
FOS
PFKFB3
STAT2
S1PR1
JUNB
HOPX
LRRC8C
PTGER4
BCL2L1
SPSB1
BCL2
PRNP
ZNF217
ISG20
CEBPB
BPGM
CTSW
MYD88
LCLAT1
RELA
PARP14
TRIB1
VEGFB
EIF1
RNF213
TLR6
SELP
CMKLR1
SLC29A2
PTPN2
CLCF1
FOSL1
SPHK1
BNIP3
PUS1
SAMD9L
TGIF1
JUN
PLEC
MSC
PER1
CIITA
PRF1
S1PR5
FCRL6
SETD2
TIGIT
C1S
GBP6
MX2
UPP1
CCR4
DENND5A
CSF1
SOCS3
PDE4B
SNN
USP18
MAFF
IFITM2
SOCS1
IRF7
IFIT1
PTCH1
IRS2
TNFRSF4
TNFRSF18
PPARA
ISG15
ARL4C
PLSCR1
PDCD1
SELL
LITAF
TDRD7
HLA-DRB1
FUT4
PTPN1
YRDC
HLA-DQA1
LAMB3
CASP4
ANXA4
IGF2R
PELI1
MYO1C
SPRED2
SH3BGRL2
PNP
TOX
FCGR3A
BMPR2
HLA-DMA
PSMB8
AGER
MICA
HLA-G
ZBTB10
PSMB10
HLA-A
KLRK1
IRF9
IFI30
CEBPD
APOL6
LTB
TAPBP
TNF
TRIM26
HLA-B
PSMB9
MIF
AMACR
TXNIP
CCL5
CYFIP1
CCL4
CCL3

## Sheet: Table S2
	Supplemental Table 2. List of differentially expressed m6A regulators between normal T cells and exhausted T cells
m6A regulators	pvalue	p.adj
ALKBH5	0.000358705	0.000621755	***
FTO	0.730163	0.759369	ns
METTL5	1.00037e-12	6.50243e-12	***
RBM15	1.46461e-07	4.23109e-07	***
METTL3	7.86016e-07	2.04364e-06	***
CBLL1	2.00604e-05	4.74154e-05	***
RBM15B	0.000136027	0.000252622	***
WTAP	0.000447163	0.00072664	***
METTL14	0.00137874	0.00210866	**
ZCCHC4	0.041797	0.0543361	ns
ZC3H13	0.0879368	0.103925	ns
VIRMA	0.281641	0.318377	ns
METTL16	0.997818	0.997818	ns
EIF3A	1.73433e-19	4.50925e-18	***
HNRNPC	2.83921e-14	2.46065e-13	***
ELAVL1	1.76958e-15	2.30046e-14	***
G3BP1	3.61296e-12	1.87874e-11	***
HNRNPA2B1	4.10951e-10	1.52639e-09	***
YTHDF2	2.83523e-10	1.2286e-09	***
PRRC2A	4.4135e-05	9.56259e-05	***
YTHDC1	8.46092e-05	0.000169218	***
YTHDF1	0.00195851	0.00282896	**
G3BP2	0.0101724	0.0139202	*
YTHDC2	0.0481263	0.0595849	ns
YTHDF3	0.522262	0.565784	ns
LRPPRC	1.33619e-07	4.23109e-07	***

## Sheet: Table S3
	Supplemental Table 3. List of differentially expressed m6A regulators between cytotoxic and exhausted T cells.
gene	pvalue	signiff
METTL5	6.74556e-32	***
RBM15	3.57996e-39	***
RBM15B	2.08425e-05	***
YTHDF2	3.7051e-14	***
LRPPRC	2.0857e-30	***
METTL14	1.66158e-34	***
WTAP	7.02364e-65	***
ZCCHC4	7.60432e-09	***
CBLL1	3.61481e-10	***
YTHDC1	1.09791e-35	***
YTHDC2	1.69772e-71	***
HNRNPA2B1	2.12351e-237	***
IGF2BP2	0.93447	ns
IGF2BP3	0.00485969	**
G3BP1	0.00747849	**
G3BP2	0	***
PRRC2A	4.81192e-10	***
KIAA1429	4.69746e-15	***
YTHDF3	9.40277e-33	***
FMR1	1.91679e-10	***
EIF3A	0.1999	ns
RBMX	5.1902e-31	***
FTO	1.19733e-12	***
ALKBH5	0.026698	*
METTL3	8.14838e-11	***
METTL16	5.0521e-18	***
ZC3H13	1.14871e-06	***
HNRNPC	6.48614e-116	***
YTHDF1	3.5925e-09	***
IGF2BP1	NA	NA
ELAVL1	1.03976e-114	***
